# Supplementary material for: Structure-Based Design of a Novel Class of Autotaxin Inhibitors Based on Endogenous Allosteric Modulators
Source: J Med Chem. 2022 Apr 20;65(8):6338–51. doi: 10.1021/acs.jmedchem.2c00368 (PMC9059126; doi:10.1021/acs.jmedchem.2c00368)
Supplement: Supplementary file 2 — jm2c00368_si_002.csv [file jm2c00368_si_002.csv]

Compound	SMILES	ATX IC50 (μM)
10	O=C(NCCCOC1=CC=C(S(=O)(N)=O)C=C1)CC[C@@H](C)C2CCC3C4[C@@H](O)CC5C[C@H](O)CC[C@]5(C)C4CC[C@@]32C	0.4
11	O=C(NCCOC1=CC=C(S(=O)(N)=O)C=C1)CC[C@@H](C)C2CCC3C4[C@@H](O)CC5C[C@H](O)CC[C@]5(C)C4CC[C@@]32C	>10
12	O=C(NCCCCOC1=CC=C(S(=O)(N)=O)C=C1)CC[C@@H](C)C2CCC3C4[C@@H](O)CC5C[C@H](O)CC[C@]5(C)C4CC[C@@]32C	>10
13	O=C(NCCOC1=CC=CC(B2OC(C)(C)C(C)(C)O2)=C1)CC[C@@H](C)C3CCC4C5[C@@H](O)CC6C[C@H](O)CC[C@]6(C)C5CC[C@@]43C	14
14	O=C(NCCOC1=CC=C(B2OC(C)(C)C(C)(C)O2)C=C1)CC[C@@H](C)C3CCC4C5[C@@H](O)CC6C[C@H](O)CC[C@]6(C)C5CC[C@@]43C	1.5
15	O=C(NCCCOC1=CC(B2OC(C)(C)C(C)(C)O2)=CC=C1)CC[C@@H](C)C3CCC4C5[C@@H](O)CC6C[C@H](O)CC[C@]6(C)C5CC[C@@]43C	0.15
16	O=C(NCCCOC1=CC=C(B2OC(C)(C)C(C)(C)O2)C=C1)CC[C@@H](C)C3CCC4C5[C@@H](O)CC6C[C@H](O)CC[C@]6(C)C5CC[C@@]43C	0.07
17	O=C(NCCCOC1=CC=C([B-](F)(F)F)C=C1)CC[C@@H](C)C2CCC3C4[C@@H](O)CC5C[C@H](O)CC[C@]5(C)C4CC[C@@]32C	0.07
18	O=C(NCCCOC1=CC=C(B(O)O)C=C1)CC[C@@H](C)C2CCC3C4[C@@H](O)CC5C[C@H](O)CC[C@]5(C)C4CC[C@@]32C	0.63
19	O=C(N1CCC(OC2=CC=C(B3OC(C)(C)C(C)(C)O3)C=C2)CC1)CC[C@@H](C)C4CCC5C6[C@@H](O)CC7C[C@H](O)CC[C@]7(C)C6CC[C@@]54C	0.08
20	O=C(N1CC[C@@H](OC2=CC=C(B3OC(C)(C)C(C)(C)O3)C=C2)C1)CC[C@@H](C)C4CCC5C6[C@@H](O)CC7C[C@H](O)CC[C@]7(C)C6CC[C@@]54C	0.21
21	O=C(N1CC[C@H](OC2=CC=C(B3OC(C)(C)C(C)(C)O3)C=C2)C1)CC[C@@H](C)C4CCC5C6[C@@H](O)CC7C[C@H](O)CC[C@]7(C)C6CC[C@@]54C	0.2
22	O=C(N1CCC(OC2=CC=C([B-](F)(F)F)C=C2)CC1)CC[C@@H](C)C3CCC4C5[C@@H](O)CC6C[C@H](O)CC[C@]6(C)C5CC[C@@]43C	0.05
23	O=C(N1CCC(OC2=CC=C(B(O)O)C=C2)CC1)CC[C@@H](C)C3CCC4C5[C@@H](O)CC6C[C@H](O)CC[C@]6(C)C5CC[C@@]43C	0.03
